# Supplementary material for: Global and regional estimates of orphans attributed to maternal cancer mortality in 2020
Source: Nat Med. 2022 Nov 20;28(12):2563–72. doi: 10.1038/s41591-022-02109-2 (PMC9676732; doi:10.1038/s41591-022-02109-2)
Supplement: Supplementary file 2 — Number of new and prevalent maternal orphans due to cancer, 2020, by country. [file 41591_2022_2109_MOESM2_ESM.xlsx]

## Sheet: Supplementary Table 1
Supplementary Table 1. Number of new and prevalent maternal orphans due to cancer, 2020, by country
Region	Country	Cancer deaths in women		New maternal orphans due to cancer		Prevalent maternal orphans due to cancer
		No. in women at any age	No. in women at ages 15-69*	No.	No. per 100,000 children	No.	No. per 100,000 children
Africa	Algeria	14900	10393	8444	51	56647	345
	Angola	6914	5469	9075	48	59908	319
	Benin	2397	1868	2520	40	17190	270
	Botswana	618	450	477	47	3523	348
	Burkina Faso	5447	4341	6943	60	48697	420
	Burundi	3288	2672	4676	71	31386	476
	Cameroon	7551	6489	11355	81	83310	594
	Cape Verde	226	117	69	34	461	225
	Central African Republic	1158	913	1230	46	9800	363
	Chad	3545	2867	5168	54	36427	384
	Comoros	250	205	295	69	2084	486
	Cote d Ivoire	6540	4983	6414	46	43304	313
	Democratic People Republic of Congo	18841	14086	22632	45	150661	298
	Djibouti	314	256	280	74	2027	539
	Egypt	40752	23702	13671	31	86991	200
	Equatorial Guinea	304	271	453	71	3277	514
	Eritrea	1031	745	979	53	7408	404
	Eswatini	389	311	381	68	2830	502
	Ethiopia	32970	25970	39409	67	279074	474
	Gabon	562	445	545	53	3587	351
	Ghana	8630	6741	8179	56	58825	401
	Guinea	3698	2992	3677	51	23976	335
	Guinea-Bissau	518	417	531	51	3462	335
	Kenya	16626	13221	14197	53	91303	341
	La Reunion	604	266	109	40	753	277
	Lesotho	796	605	591	65	4575	504
	Liberia	1507	1158	1440	56	9608	370
	Libya	2171	1469	1232	50	8469	343
	Madagascar	8026	6380	8108	57	56827	403
	Malawi	7775	6639	11702	113	88559	851
	Mali	6307	5077	8611	73	59344	504
	Mauritania	1237	994	1372	59	9117	394
	Mauritius	762	432	95	31	610	198
	Morocco	14940	10025	5990	47	40454	315
	Mozambique	10966	9019	15655	90	119065	688
	Namibia	1047	795	862	73	6309	534
	Niger	4043	3240	6178	42	42590	291
	Nigeria	44699	35328	52583	47	361402	324
	Republic of Congo	833	647	712	25	4493	158
	Rwanda	3460	2794	3934	61	26703	413
	Sao Tome and Principe	48	36	35	30	263	226
	Senegal	4869	3906	5551	62	36742	413
	Sierra Leone	2000	1655	2172	53	15268	373
	Somalia	4612	3662	6455	71	46969	513
	South Africa	29231	20393	13323	61	94903	431
	South Sudan	2617	1993	2749	47	20442	351
	Sudan	9707	6916	9070	41	63131	284
	Tanzania	16147	12085	15438	48	98155	302
	The Gambia	415	302	567	43	4354	330
	Togo	1860	1464	1884	44	12822	301
	Tunisia	4576	2550	1282	35	8768	240
	Uganda	12978	10827	19508	74	136226	518
	Zambia	4881	3937	6303	62	43980	431
	Zimbabwe	6730	4581	4439	56	31276	397
Asia	Afghanistan	8015	6290	10454	50	75034	359
	Armenia	2655	1383	229	29	1378	175
	Azerbaijan	4736	3311	862	29	5443	180
	Bahrain	281	214	111	28	687	172
	Bangladesh	45449	34420	18313	31	121803	204
	Bhutan	191	145	85	33	630	241
	Brunei Darussalam	198	130	57	43	352	268
	Cambodia	6157	4407	2878	43	20177	304
	China	1182897	658630	106571	31	640586	189
	Democratic People Republic of Korea	19020	10081	3586	51	25936	371
	Georgia	3692	1983	384	38	2399	234
	India	413381	306539	157081	32	1083651	222
	Indonesia	109813	80023	42002	45	280533	298
	Iraq	10368	7584	8852	46	59013	305
	Islamic Republic of Iran	32700	19123	7902	30	52867	201
	Israel	6261	2193	1145	37	7289	237
	Japan	180619	34532	6712	31	44951	210
	Jordan	2853	2029	2041	46	13280	302
	Kazakhstan	9701	6632	2685	41	17457	265
	Kuwait	771	568	303	27	1750	153
	Kyrgyzstan	2227	1605	831	32	5345	203
	Lao People Democratic Republic	2688	1936	1471	48	10056	332
	Lebanon	2981	1909	808	35	4913	215
	Malaysia	13929	8875	4994	49	33347	325
	Maldives	101	75	41	31	242	183
	Mongolia	1943	1232	422	34	2469	199
	Myanmar	26571	18940	11105	59	79639	421
	Nepal	7385	5036	2612	23	17152	148
	Oman	678	544	590	43	3690	271
	Pakistan	56366	42915	37907	38	253382	256
	Palestine	1354	928	1097	44	7348	297
	Philippines	45560	27649	18887	44	127309	293
	Qatar	239	167	107	21	627	126
	Republic of Korea	34912	11868	2602	29	18039	203
	Saudi Arabia	5376	3851	4184	39	29906	276
	Singapore	5127	2514	467	47	2711	275
	Sri Lanka	7945	5705	2524	37	17382	258
	Syrian Arab Republic	6569	4711	4270	61	32110	461
	Tajikistan	1911	1506	1377	32	9940	228
	Thailand	56779	29246	6189	39	42284	265
	Timor-Leste	267	168	217	34	1513	237
	Turkey	47386	25256	9331	35	61372	227
	Turkmenistan	2188	1825	1176	50	8046	344
	United Arab Emirates	884	680	324	17	2048	110
	Uzbekistan	10764	8549	4333	36	28756	236
	Viet Nam	48209	31526	11281	39	73474	253
	Yemen	6436	4436	6325	43	45607	308
Europe	Albania	1319	697	169	24	1218	175
	Austria	10217	3388	509	29	2931	167
	Belarus	8658	4585	640	31	3889	188
	Belgium	13413	4451	856	33	4985	191
	Bosnia Herzegovina	3729	1855	251	39	1621	253
	Bulgaria	8290	3729	617	46	3810	285
	Croatia	6155	2221	314	40	1874	236
	Cyprus	1002	371	69	25	393	143
	Czechia	12380	4518	604	28	3398	156
	Denmark	8121	2623	494	39	2880	225
	Estonia	1858	563	85	30	511	182
	Finland	6206	1862	317	27	1975	168
	France (metropolitan)	80617	25052	6924	45	43295	281
	Germany	113542	35748	5142	33	30876	195
	Greece	13405	4069	768	39	4852	249
	Hungary	15477	6810	895	48	5174	276
	Iceland	294	98	21	24	132	150
	Ireland	4898	1770	539	40	3343	249
	Italy	78180	22183	4588	43	29353	274
	Latvia	2794	1042	173	44	1136	287
	Lithuania	3676	1396	214	39	1483	273
	Luxembourg	504	167	30	22	143	108
	Malta	422	133	13	15	60	71
	Moldova	3362	2121	274	32	1697	201
	Montenegro	734	379	82	54	509	334
	North Macedonia	1640	933	174	38	1049	228
	Norway	5589	1756	360	29	2182	174
	Poland	54074	22813	2862	38	17335	231
	Portugal	11994	3742	823	44	5588	301
	Romania	22600	10658	1587	40	9863	248
	Russian Federation	145079	74647	12994	38	81082	239
	Serbia	12280	6318	1048	56	6463	348
	Slovakia	7168	2896	357	32	2077	187
	Slovenia	2858	945	124	31	676	166
	Spain	45286	15091	3717	41	22691	253
	Sweden	11659	3230	635	27	3877	167
	Switzerland	8560	2754	492	29	2882	168
	The Netherlands	22201	7833	1526	41	9267	250
	Ukraine	36737	21595	3290	37	20982	234
	United Kingdom	83680	24101	5226	33	33304	212
Latin American and the Caribbean	Argentina	34332	16020	6442	44	43350	297
	Bahamas	240	154	52	44	321	273
	Barbados	370	189	51	76	322	479
	Belize	102	64	47	30	320	205
	Bolivia	5443	3054	2707	58	19260	413
	Brazil	122690	67413	21576	36	148731	247
	Chile	13537	5757	1513	31	9843	200
	Colombia	28125	14991	5461	35	38080	245
	Costa Rica	2839	1332	418	29	2902	204
	Cuba	11332	5188	794	32	5375	220
	Dominican Republic	5724	3304	1519	39	10433	265
	Ecuador	7827	3891	2066	32	14483	227
	El Salvador	2958	1412	685	30	4933	213
	France, Guadeloupe	381	150	49	48	360	348
	French Guyana	84	49	27	22	150	122
	Guatemala	5207	3172	2666	34	18300	231
	Guyana	316	217	105	36	729	249
	Haiti	4637	2514	1961	40	13410	277
	Honduras	3101	2287	1888	46	13775	338
	Jamaica	2119	1276	612	66	4381	470
	Martinique	414	144	39	47	281	338
	Mexico	46082	27911	12644	28	88513	199
	Nicaragua	2450	1567	904	35	6318	247
	Panama	1788	927	457	30	3188	212
	Paraguay	3019	1723	1218	45	8668	319
	Peru	18546	9578	5156	49	35272	333
	Puerto Rico	2454	936	159	25	1187	187
	Saint Lucia	91	51	14	30	90	194
	Suriname	302	168	72	35	451	218
	Trinidad and Tobago	1044	602	166	45	1097	296
	Uruguay	3939	1504	412	43	2701	284
	Venezuela	15928	9494	4215	41	31634	309
Northern America	Canada	40963	14646	2572	32	15889	200
	United States of America	290362	116511	24982	30	157183	192
Oceania	Australia	21072	6865	1849	29	11461	178
	Fiji	513	394	246	74	1732	516
	French Polynesia	197	116	51	61	316	377
	Guam	128	64	13	23	58	106
	New Caledonia	191	96	41	49	256	303
	New Zealand	4926	1846	546	44	3516	283
	Papua New Guinea	3808	2999	3354	82	23889	587
	Samoa	107	65	62	67	417	448
	Solomon Islands	159	135	200	58	1487	431
	Vanuatu	68	64	96	65	737	498
Only cancer deaths at ages 15-67 years can result in maternal orphans, but GLOBOCAN mortality data are provided in 5-year age categories.
